# Supplementary material for: The first evidence for Late Pleistocene dogs in Italy
Source: Sci Rep. 2020 Aug 7;10:13313. doi: 10.1038/s41598-020-69940-w (PMC7414845; doi:10.1038/s41598-020-69940-w)
Supplement: Supplementary file 2 — Supplementary Information 2. [file 41598_2020_69940_MOESM2_ESM.xlsx]

## Sheet: Foglio1
Taxon	Specimen	Site	Layer	Element	Measurement	Measure	Standard	Log ratio	Reference
Dog	3150	Grotta Paglicci Epigravettian	4c	Mt 3	Bd	9.9	11.1	-0.0496878	This work
Dog	3151	Grotta Paglicci Epigravettian	4c	Mt 3	Bd	9.5	11.1	-0.0675994	This work
Dog	1632	Grotta Paglicci Epigravettian	5a	Tibia	Bd	22.1	26.8	-0.0837425	This work
Dog	1566	Grotta Paglicci Epigravettian	5b	Phalanx 2(III-IV)	Bp	7.5	9.4	-0.0980666	This work
Dog	2053	Grotta Paglicci Epigravettian	5b	Phalanx 1(II-V)	Bp	8.5	10.33	-0.0846814	This work
Dog	5110	Grotta Paglicci Epigravettian	7b	Phalanx 2(II-V)	Bp	8.6	9.25	-0.0316433	This work
Dog	13427	Grotta Paglicci Epigravettian	10D	McI	Bp	6	7.8	-0.113943	This work
Dog	21865	Grotta Paglicci Epigravettian	17 b	Phalanx 1(II-V)	Bp	7.6	10.33	-0.133287	This work
Dog	5788	Grotta Romanelli Epigravettian	Terre brune	Phalanx 1(III-IV)	Bp	8.9	10.3	-0.0634472	This work
Dog	6453	Grotta Romanelli Epigravettian	Terre brune	Mc IV	Bd	8.5	11	-0.111974	This work
Wolf	2269	Grotta Paglicci Epigravettian	5c	Humerus	DC	36.6	36.4	0.0023797	This work
Wolf	2531	Grotta Paglicci Epigravettian	5c	Femur	Bp	45.5	46	-0.00474644	This work
Wolf	16217	Grotta Paglicci Epigravettian	10B	Phalanx 2(II-V)	Bp	10	9.25	0.0338583	This work
Wolf	16422	Grotta Paglicci Epigravettian	10C	Phalanx 1(II-V)	Bd	9.5	8.7	0.0382044	This work
Wolf	12009	Grotta Paglicci Epigravettian	10E1	Phalanx 1(III-IV)	Bp	10.9	10.4	0.0203932	This work
Wolf	14229	Grotta Paglicci Epigravettian	10E	Phalanx 1(II-V)	Bp	10.9	10.33	0.0233262	This work
Wolf	14670	Grotta Paglicci Epigravettian	10E3	Phalanx 1(III-IV)	Bd	9.4	8.9	0.0237378	This work
Wolf	15067	Grotta Paglicci Epigravettian	10E4	Phalanx 1(II-V)	Bp	11.2	10.33	0.0351177	This work
Wolf	16888	Grotta Paglicci Epigravettian	11B	Phalanx 1(II-V)	Bp	11.3	10.3	0.0402412	This work
Wolf	17001	Grotta Paglicci Epigravettian	11B	Phalanx 2(II-V)	Bp	10	9.25	0.0338583	This work
Wolf	20177	Grotta Paglicci Epigravettian	12G	Phalanx 1(III-IV)	Bp	11.7	10.4	0.0511525	This work
Wolf	10518	Grotta Paglicci Epigravettian	16A1	Mc IV	Bp	10.6	9.8	0.0340798	This work
Wolf	11755	Grotta Paglicci Epigravettian	16C1	Phalanx 1(III-IV)	Bd	11.4	8.9	0.107515	This work
Wolf	21930	Grotta Paglicci Epigravettian	17F	Phalanx 1(III-IV)	Bp	12.2	8.9	0.13697	This work
Wolf	604	Grotta Paglicci Epigravettian	17H	Calcaneum	GB	22	22.8	-0.0155122	This work
Wolf	2895	Grotta Paglicci Epigravettian	4a	Phalanx 2(II-V)	Bp	10.1	9.25	0.0381796	This work
Wolf	2515	Grotta Paglicci Epigravettian	5c	Phalanx 2(II-V)	Bp	10	9.25	0.0338583	This work
Wolf	12641	Grotta Paglicci Epigravettian	9b1	Phalanx 1(III-IV)	Bp	11.3	10.4	0.0360451	This work
Wolf	R40 II	Grotta Romanelli Epigravettian	Terre brune	Mc V	Bd	10.6	11.3	-0.0277726	This work
Wolf	R40 I	Grotta Romanelli Epigravettian	Terre brune	Phalanx 1(II-V)	Bp	10.9	10.3	0.0245893	This work
Wolf	R58 IV	Grotta Romanelli Epigravettian	Terre brune	Phalanx 1(II-V)	Bp	10.7	10.3	0.0165466	This work
Wolf	5807	Grotta Romanelli Epigravettian	Terre brune	Phalanx 1(III-IV)	Bp	11	10.4	0.0243593	This work
Wolf	R tb	Grotta Romanelli Epigravettian	Terre brune	Phalanx 2(III-IV)	Bp	10.3	9.4	0.0397094	This work
Wolf	5808	Grotta Romanelli Epigravettian	Terre brune	Phalanx 2(III-IV)	Bp	10	9.4	0.0268721	This work
Wolf	5795	Grotta Romanelli Epigravettian	Terre brune	Phalanx 2(III-IV)	Bp	10.1	9.4	0.0311935	This work
Wolf	6454	Grotta Romanelli Epigravettian	Terre brune	Mc IV	Bd	11.1	11	0.00393029	This work
Wolf	6456	Grotta Romanelli Epigravettian	Terre brune	Mc IV	Bd	11.7	11	0.0267932	This work
Wolf	6452	Grotta Romanelli Epigravettian	Terre brune	Mc II	Bd	11.9	11.2	0.0263289	This work
Wolf	5810	Grotta Romanelli Epigravettian	Terre brune	Mt III	Bd	12.3	11.3	0.0368267	This work
Wolf	6451	Grotta Romanelli Epigravettian	Terre brune	Calcaneum	GB	22.7	22.8	-0.00190899	This work
Wolf	6447	Grotta Romanelli Epigravettian	Terre brune	Femur	Bp	50.4	46	0.0396727	This work
Wolf	5793	Grotta Romanelli Epigravettian	Terre brune	Mc I	Bd	6.5	7	-0.0321847	This work
Dog		Pont d'Ambon		Mt V	Bd	8.4	11	-0.117113	Pionnier-Capitan et al. 2011
Dog		Pont d'Ambon		Mt III	Bd	8.4	11	-0.117113	Pionnier-Capitan et al. 2011
Dog		Pont d'Ambon		Mt IV	Bd	8.3	10.6	-0.106228	Pionnier-Capitan et al. 2011
Dog		Le Closeau		Mc I	Bp	6.1	7.8	-0.106765	Pionnier-Capitan et al. 2011
Dog		Pont d'Ambon		Mc I	Bd	6.9	7.8	-0.0532455	Pionnier-Capitan et al. 2011
Dog		Pont d'Ambon		Humerus	Bd	29.2	41	-0.147401	Pionnier-Capitan et al. 2011
Dog		Pont d'Ambon		Radius	Bp	16.2	22.5	-0.142668	Pionnier-Capitan et al. 2011
Dog		Pont d'Ambon		Tibia	Bd	22.6	26.8	-0.0740264	Pionnier-Capitan et al. 2011
Dog		Pont d'Ambon		Phalanx 1	Bp	8.9	10.36	-0.0659697	Pionnier-Capitan et al. 2011
Dog		Pont d'Ambon		Phalanx 1	Bp	9.1	10.36	-0.0563184	Pionnier-Capitan et al. 2011
Dog		Pont d'Ambon		Phalanx 1	Bp	8.8	10.36	-0.0708771	Pionnier-Capitan et al. 2011
Dog		Pont d'Ambon		Phalanx 1	Bp	8.1	10.36	-0.106875	Pionnier-Capitan et al. 2011
Dog		Pont d'Ambon		Phalanx 1	Bp	8.2	10.36	-0.101546	Pionnier-Capitan et al. 2011
Dog		Pont d'Ambon		Phalanx 1	Bp	8.7	10.36	-0.0758405	Pionnier-Capitan et al. 2011
Dog		Pont d'Ambon		Phalanx 2	Bp	8.4	9.33	-0.0456024	Pionnier-Capitan et al. 2011
Dog		Pont d'Ambon		Phalanx 2	Bp	8.6	9.33	-0.0353832	Pionnier-Capitan et al. 2011
Dog		Pont d'Ambon		Phalanx 2	Bp	7.5	9.33	-0.0948204	Pionnier-Capitan et al. 2011
Wolf		Extant - Portugal		Humerus	Bd	43.2	41	0.0226999	Detry, Cardoso 2010
Wolf		Extant - Portugal		Humerus	Bd	38.4	41	-0.0284526	Detry, Cardoso 2010
Wolf		Extant - Portugal		Humerus	Bd	49.6	41	0.0826978	Detry, Cardoso 2010
Wolf		Extant - Portugal		Humerus	Bd	41.9	41	0.00943017	Detry, Cardoso 2010
Wolf		Extant - Portugal		Humerus	Bd	45	41	0.0404287	Detry, Cardoso 2010
Wolf		Extant - Portugal		Humerus	Bd	42.2	41	0.0125286	Detry, Cardoso 2010
Wolf		Extant - Portugal		Humerus	Bd	44.1	41	0.0316547	Detry, Cardoso 2010
Wolf		Extant - Portugal		Humerus	Bd	44.6	41	0.036551	Detry, Cardoso 2010
Wolf		Extant - Portugal		Humerus	Bd	43.8	41	0.0286903	Detry, Cardoso 2010
Wolf		Extant - Portugal		Humerus	Bd	43.7	41	0.0276976	Detry, Cardoso 2010
Wolf		Extant - Portugal		Humerus	Bd	48.9	41	0.076525	Detry, Cardoso 2010
Wolf		Extant - Portugal		Humerus	Bd	44.8	41	0.0384942	Detry, Cardoso 2010
Wolf		Extant - Portugal		Humerus	Bd	44.5	41	0.0355762	Detry, Cardoso 2010
Wolf		Extant - Portugal		Humerus	Bd	46.3	41	0.0527971	Detry, Cardoso 2010
Wolf		Extant - Portugal		Humerus	Bd	42.1	41	0.0114982	Detry, Cardoso 2010
Wolf		Extant - Portugal		Humerus	Bd	43.6	41	0.0267026	Detry, Cardoso 2010
Wolf		Extant - Portugal		Humerus	Bd	42.1	41	0.0114982	Detry, Cardoso 2010
Wolf		Extant - Portugal		Humerus	Bd	47.6	41	0.0648231	Detry, Cardoso 2010
Wolf		Extant - Portugal		Humerus	Bd	47.1	41	0.0602371	Detry, Cardoso 2010
Wolf		Extant - Portugal		Humerus	Bd	43.3	41	0.023704	Detry, Cardoso 2010
Wolf		Extant - Portugal		Humerus	Bd	42.7	41	0.017644	Detry, Cardoso 2010
Wolf		Extant - Portugal		Humerus	Bd	45.8	41	0.0480816	Detry, Cardoso 2010
Wolf		Extant - Portugal		Humerus	Bd	43.6	41	0.0267026	Detry, Cardoso 2010
Wolf		Extant - Portugal		Humerus	Bd	47.2	41	0.0611581	Detry, Cardoso 2010
Wolf		Extant - Portugal		Humerus	Bd	40.1	41	-0.00963948	Detry, Cardoso 2010
Wolf		Extant - Portugal		Humerus	Bd	39.5	41	-0.0161868	Detry, Cardoso 2010
Wolf		Extant - Portugal		Humerus	Bd	37.9	41	-0.0341446	Detry, Cardoso 2010
Wolf		Extant - Portugal		Humerus	Bd	39.7	41	-0.0139933	Detry, Cardoso 2010
Wolf		Extant - Portugal		Humerus	Bd	37	41	-0.0445821	Detry, Cardoso 2010
Wolf		Extant - Portugal		Humerus	Bd	39.8	41	-0.0129008	Detry, Cardoso 2010
Wolf		Extant - Portugal		Femur	Bp	57.9	45.5	0.104667	Detry, Cardoso 2010
Wolf		Extant - Portugal		Femur	Bp	48.8	45.5	0.0304084	Detry, Cardoso 2010
Wolf		Extant - Portugal		Femur	Bp	51.9	45.5	0.057156	Detry, Cardoso 2010
Wolf		Extant - Portugal		Femur	Bp	52	45.5	0.0579919	Detry, Cardoso 2010
Wolf		Extant - Portugal		Femur	Bp	49.9	45.5	0.0400891	Detry, Cardoso 2010
Wolf		Extant - Portugal		Femur	Bp	44.1	45.5	-0.0135728	Detry, Cardoso 2010
Wolf		Extant - Portugal		Femur	Bp	45.5	45.5	0	Detry, Cardoso 2010
Wolf		Extant - Portugal		Femur	Bp	48.8	45.5	0.0304084	Detry, Cardoso 2010
Wolf		Extant - Portugal		Femur	Bp	50.5	45.5	0.04528	Detry, Cardoso 2010
Wolf		Extant - Portugal		Femur	Bp	50.4	45.5	0.0444191	Detry, Cardoso 2010
Wolf		Extant - Portugal		Femur	Bp	53.5	45.5	0.0703424	Detry, Cardoso 2010
Wolf		Extant - Portugal		Femur	Bp	48.3	45.5	0.0259357	Detry, Cardoso 2010
Wolf		Extant - Portugal		Femur	Bp	50.5	45.5	0.04528	Detry, Cardoso 2010
Wolf		Extant - Portugal		Femur	Bp	51.9	45.5	0.057156	Detry, Cardoso 2010
Wolf		Extant - Portugal		Femur	Bp	55.1	45.5	0.0831402	Detry, Cardoso 2010
Wolf		Extant - Portugal		Femur	Bp	52.9	45.5	0.0654443	Detry, Cardoso 2010
Wolf		Extant - Portugal		Femur	Bp	53.4	45.5	0.0695299	Detry, Cardoso 2010
Wolf		Extant - Portugal		Femur	Bp	48.4	45.5	0.026834	Detry, Cardoso 2010
Wolf		Extant - Portugal		Femur	Bp	50.1	45.5	0.0418263	Detry, Cardoso 2010
Wolf		Extant - Portugal		Femur	Bp	51.9	45.5	0.057156	Detry, Cardoso 2010
Wolf		Extant - Portugal		Femur	Bp	53.8	45.5	0.0727709	Detry, Cardoso 2010
Wolf		Extant - Portugal		Femur	Bp	47.7	45.5	0.020507	Detry, Cardoso 2010
Wolf		Extant - Portugal		Femur	Bp	51.2	45.5	0.0512586	Detry, Cardoso 2010
Wolf		Extant - Portugal		Femur	Bp	51.8	45.5	0.0563184	Detry, Cardoso 2010
Wolf		Extant - Portugal		Femur	Bp	49	45.5	0.0321847	Detry, Cardoso 2010
Wolf		Extant - Portugal		Femur	Bp	53.9	45.5	0.0735774	Detry, Cardoso 2010
Wolf		Extant - Portugal		Femur	Bp	52.3	45.5	0.0604903	Detry, Cardoso 2010
Wolf		Extant - Portugal		Femur	Bp	51.5	45.5	0.0537958	Detry, Cardoso 2010
Wolf		Extant - Portugal		Femur	Bp	53.4	45.5	0.0695299	Detry, Cardoso 2010
Wolf		Extant - Portugal		Femur	Bp	48.2	45.5	0.0250356	Detry, Cardoso 2010
Wolf		Extant - Portugal		Femur	Bp	51	45.5	0.0495588	Detry, Cardoso 2010
Wolf		Extant - Portugal		Femur	Bp	52.5	45.5	0.0621479	Detry, Cardoso 2010
Wolf		Extant - Portugal		Femur	Bp	50.2	45.5	0.0426923	Detry, Cardoso 2010
Wolf		Extant - Portugal		Femur	Bp	49.9	45.5	0.0400891	Detry, Cardoso 2010
Wolf		Extant - Portugal		Femur	Bp	46.2	45.5	0.00663058	Detry, Cardoso 2010
Wolf		Extant - Portugal		Femur	Bp	44.1	45.5	-0.0135728	Detry, Cardoso 2010
Wolf		Extant - Portugal		Femur	Bp	51.1	45.5	0.0504095	Detry, Cardoso 2010
Wolf		Extant - Portugal		Femur	Bp	42.9	45.5	-0.0255541	Detry, Cardoso 2010
Wolf		Extant - Portugal		Femur	Bp	45.5	45.5	0	Detry, Cardoso 2010
Wolf		Extant - Portugal		Femur	Bp	48.8	45.5	0.0304084	Detry, Cardoso 2010
Wolf		Škocjan (Grotta delle Ossa) Holocene		Humerus	Bd	43.4	41	0.0247059	Riedel 1977
Wolf		Škocjan (Grotta delle Ossa) Holocene		Humerus	Bd	41.4	41	0.00421648	Riedel 1977
Wolf		Škocjan (Grotta delle Ossa) Holocene		Humerus	Bd	44.7	41	0.0375237	Riedel 1977
Wolf		Škocjan (Grotta delle Ossa) Holocene		Humerus	Bd	43.9	41	0.0296807	Riedel 1977
Wolf		Škocjan (Grotta delle Ossa) Holocene		Radius	Bp	24.2	22.5	0.0316328	Riedel 1977
Wolf		Škocjan (Grotta delle Ossa) Holocene		Radius	Bp	26	22.5	0.0627908	Riedel 1977
Wolf		Škocjan (Grotta delle Ossa) Holocene		Radius	Bp	23.6	22.5	0.0207295	Riedel 1977
Wolf		Škocjan (Grotta delle Ossa) Holocene		Radius	Bp	23.8	22.5	0.0243944	Riedel 1977
Wolf		Škocjan (Grotta delle Ossa) Holocene		Radius	Bp	25.3	22.5	0.050938	Riedel 1977
Wolf		Škocjan (Grotta delle Ossa) Holocene		Mc III	Bd	11.8	11.3	0.0188036	Riedel 1977
Wolf		Škocjan (Grotta delle Ossa) Holocene		Mc III	Bd	12.2	11.3	0.0332814	Riedel 1977
Wolf		Škocjan (Grotta delle Ossa) Holocene		Mc III	Bd	12.7	11.3	0.0507253	Riedel 1977
Wolf		Škocjan (Grotta delle Ossa) Holocene		Mc III	Bd	12.2	11.3	0.0332814	Riedel 1977
Wolf		Škocjan (Grotta delle Ossa) Holocene		Mc III	Bd	12.5	11.3	0.0438316	Riedel 1977
Wolf		Škocjan (Grotta delle Ossa) Holocene		Mc V	Bd	11.3	11	0.0116858	Riedel 1977
Wolf		Škocjan (Grotta delle Ossa) Holocene		Mc V	Bd	11.7	11	0.0267932	Riedel 1977
Wolf		Škocjan (Grotta delle Ossa) Holocene		Mc V	Bd	13	11	0.0725507	Riedel 1977
Wolf		Škocjan (Grotta delle Ossa) Holocene		Mc V	Bd	13.6	11	0.0921462	Riedel 1977
Wolf		Škocjan (Grotta delle Ossa) Holocene		Mc V	Bd	12.8	11	0.0658173	Riedel 1977
Wolf		Škocjan (Grotta delle Ossa) Holocene		Mt III	Bd	11.5	11	0.0193052	Riedel 1977
Wolf		Škocjan (Grotta delle Ossa) Holocene		Mt III	Bd	12.5	11	0.0555173	Riedel 1977
Wolf		Škocjan (Grotta delle Ossa) Holocene		Mt III	Bd	12	11	0.0377886	Riedel 1977
Wolf		Škocjan (Grotta delle Ossa) Holocene		Mt III	Bd	13	11	0.0725507	Riedel 1977
Wolf		Škocjan (Grotta delle Ossa) Holocene		Mt IV	Bd	10	10.6	-0.0253059	Riedel 1977
Wolf		Škocjan (Grotta delle Ossa) Holocene		Mt IV	Bd	11.1	10.6	0.0200171	Riedel 1977
Wolf		Škocjan (Grotta delle Ossa) Holocene		Mt IV	Bd	11	10.6	0.0160868	Riedel 1977
Wolf		Škocjan (Grotta delle Ossa) Holocene		Mt IV	Bd	12	10.6	0.0538754	Riedel 1977
Wolf		Škocjan (Grotta delle Ossa) Holocene		Mt IV	Bd	11.8	10.6	0.0465761	Riedel 1977
Wolf		Škocjan (Grotta delle Ossa) Holocene		Tibia	Bd	29	26.8	0.0342632	Riedel 1977
Wolf		Škocjan (Grotta delle Ossa) Holocene		Tibia	Bd	29.5	26.8	0.0416872	Riedel 1977
Wolf		Škocjan (Grotta delle Ossa) Holocene		Tibia	Bd	30	26.8	0.0489865	Riedel 1977
Wolf		Škocjan (Grotta delle Ossa) Holocene		Tibia	Bd	29.3	26.8	0.0387328	Riedel 1977
Wolf		Škocjan (Grotta delle Ossa) Holocene		Phalanx 1(III-IV)	Bp	12.3	10.4	0.0728718	Riedel 1977
Wolf		Škocjan (Grotta delle Ossa) Holocene		Phalanx 1(III-IV)	Bp	11.8	10.4	0.0548487	Riedel 1977
Wolf		Škocjan (Grotta delle Ossa) Holocene		Phalanx 1(III-IV)	Bp	11.5	10.4	0.0436645	Riedel 1977
Wolf		Škocjan (Grotta delle Ossa) Holocene		Phalanx 1(III-IV)	Bp	11.7	10.4	0.0511525	Riedel 1977
Wolf		Škocjan (Grotta delle Ossa) Holocene		Phalanx 1(III-IV)	Bp	11.8	10.4	0.0548487	Riedel 1977
Wolf		Škocjan (Grotta delle Ossa) Holocene		Phalanx 1(III-IV)	Bp	12	10.4	0.0621479	Riedel 1977
Wolf		Škocjan (Grotta delle Ossa) Holocene		Phalanx 1(III-IV)	Bp	11.8	10.4	0.0548487	Riedel 1977
Wolf		Škocjan (Grotta delle Ossa) Holocene		Phalanx 1(II-V)	Bp	12.4	10.33	0.0793214	Riedel 1977
