# Supplementary material for: The first evidence for Late Pleistocene dogs in Italy
Source: Sci Rep. 2020 Aug 7;10:13313. doi: 10.1038/s41598-020-69940-w (PMC7414845; doi:10.1038/s41598-020-69940-w)
Supplement: Supplementary file 3 — Supplementary Information 3. [file 41598_2020_69940_MOESM3_ESM.xlsx]

## Sheet: Foglio1
Date	DATA ACC.	Municipality	Province	Sex	Estimated age (months)	Shoulder height
1993-07-05	1993-07-07	POPOLI	PE	F	2	37
1995-08-28	1995-08-29	LEONESSA	RI	M	3	40
1996-08-25	1996-11-11	SIENA	SI	F	4	50.5
1991-09-27	1992-01-30	CASTEL DI SANGRO	AQ	M	5	34
1992-10-29	1992-10-29	BORGOROSE	RI	F	5	48.5
1997-11-10	1997-11-11	FROSOLONE	IS	M	5	52.7
1997-10-22	1997-10-23	SECINARO	AQ	F	5	53
1998-10-19	1998-10-19	ARSITA	TE	M	5	53.5
1993-10-07	1993-10-07	PIETRACAMELA	TE	M	5	54
1997-11-10	1997-11-11	FROSOLONE	IS	M	5	55.2
1996-10-03	1996-10-04	ROCCARASO	AQ	F	5	56.2
1997-11-20	1997-11-20	BORGOROSE	RI	F	6	51.5
1992-10-31	1992-11-02	PESCINA	AQ	F	6	54.5
1992-11-16	1992-11-16	MAGLIANO DEI MARSI	AQ	M	6	54.5
1998-11-02	1998-11-03	SULMONA	AQ	M	6	55.5
1993-12-04	1993-12-06	OFENA	AQ	F	7	53
1997-01-09	1997-01-09	ARSITA	TE	F	7	58
1993-12-17	1993-12-17	COLLEBRINCIONI	AQ	M	7	59
1990-12-18	1991-01-10	MONTEREALE	AQ	M	7	60.5
1992-02-16	1992-02-17	ANVERSA DEGLI ABRUZZI	AQ	F	9	60
1998-03-11	1998-03-11	TOCCO DA CASAURIA	PE	F	10	62.5
1991-11-27	1991-12-03	POPOLI	PE	M	17	54
1995-10-17	1995-10-17	SASSOCORVARO	PS	M	17	60
1994-01-13	1994-01-13	ASCOLI PICENO	AP	F	18	53.5
1996-01-23	1996-01-24	ACQUASANTA TERME	AP	F	18	56
1991-12-14	1991-12-16	S. MASSIMO	CB	F	18	58
1995-12-29	1996-01-02	TIONE DEGLI ABRUZZI	AQ	F	18	58.5
1995-11-13	1995-11-14	PIOBBICO	PS	F	18	59
1997-12-21	1997-12-22	LEONESSA	RI	M	18	59
1997-11-18	1997-11-18	ACCUMOLI	RI	M	18	60
1997-12-04	1997-12-09	CAROVILLI	IS	M	18	63.5
1995-12-16	1995-12-18	CELANO	AQ	M	18	64
1997-10-24	1997-11-03	SECINARO	AQ	M	18	64.5
1995-01-28	1995-02-03	CORFINIO	AQ	M	19	56.2
1995-03-18	1995-03-20	CITTAREALE	RI	F	21	57
1991-02-26	1991-02-28	PENNAPIEDIMONTE	CH	M	21	61.7
1992-04-01	1992-04-02	MORINO	AQ	F	22	67.5
1992-04-15	1992-04-16	BUSSI	PE	F	23	63.5
1992-04-08	1992-04-09	AVEZZANO	AQ	M	23	64
1994-07-09	1994-07-09	MONTENERO VAL COCCHIARA	IS	F	24	64.5
1995-09-04	1995-09-04	ATELETA	AQ	M	29	67
1992-12-14	1992-12-15	POGGIO BUSTONE	RI	M	30	65
1996-01-23	1996-01-31	OVINDOLI	AQ	F	31	57.5
1996-02-02	1996-02-05	RIETI	RI	M	32	65
1996-02-02	1996-02-02	RIVODUTRI	RI	M	32	66
1996-03-08	1996-03-08	TOCCO DA CASAURIA	PE	M	34	67.5
1991-03-12	1991-03-13	CAMPOTOSTO	AQ	M	34	68
1994-05-12	1994-05-12	ROCCA PIA	AQ	F	36	60
1994-02-17	1994-02-17	CELANO	AQ	M	36	61
1992-05-09	1992-05-09	ROCCARASO	AQ	M	36	65.5
1995-02-22	1995-02-22	FILETTIERO	FR	F	44	54
1995-04-10	1995-04-11	L'AQUILA (SELLA PEDICATE)	AQ	M	59	66
1993-03-04	1993-03-05	MONTE MONACO	AP	M	≤24	66
1992-03-21	1992-03-23	MONTENERODOMO	CH	F	≥24	67
1998-01-12	1998-01-30	CELANO	AQ	M	>18	68
1998-02-15	1998-02-16	CARPINETO DELLA NORA	PE	F	>20	64
1993-02-16	1993-02-16	RIVODUTRI	RI	F	>24	55
1994-02-23	1994-02-24	CAPISTRELLO	AQ	F	>24	57
1995-07-02	1995-07-04	VILLALAGO	AQ	F	>24	57.5
1993-03-22	1993-03-23	SCONTRONE	AQ	F	>24	58.5
1998-11-30	1998-12-14	MAGLIANO DEI MARSI	AQ	F	>24	59
1995-02-28	1995-03-01	FIAMIGNANO	RI	F	>24	60
1995-07-01	1995-07-04	PETTORANO SUL GIZIO	AQ	M	>24	60.5
1997-05-05	1997-05-08	CUSANO MUTRI	BN	F	>24	61.5
1993-01-25	1993-01-25	FRAZ. FILETTO	AQ	F	>24	62
1996-03-19	1996-03-19	MONTEREALE	AQ	F	>24	62
1994-11-14	1994-12-13	SPEZZANO SILA	CS	F	>24	63
1993-01-22	1993-01-23	BORGOROSE	RI	M	>24	63.5
1994-02-24	1994-02-24	PRETURO DI L'AQUILA	AQ	M	>24	65
1998-04-08	1998-04-15	TAGLIACOZZO	AQ	F	>24	65
1997-02-25	1997-02-25	ASCOLI PICENO	AP	F	>24	65.5
1992-01-07	1992-01-07	AMATRICE	RI	F	>24	66
1994-05-02	1994-05-03	SANTA ANATOLIA DI NARCO	PG	M	>24	66
1995-02-02	1995-02-02	AVEZZANO	AQ	M	>24	67
1998-11-26	1998-11-26	CAMPOTOSTO	AQ	M	>24	67.2
1997-03-17	1997-03-18	COCULLO	AQ	F	>24	68
1992-03-12	1992-03-13	MONTEREALE	AQ	M	>24	68.5
1993-02-05	1993-02-05	SCOPPITO	AQ	M	>24	68.5
1992-03-03	1992-03-04	CAPISTRELLO	AQ	M	>24	70
1993-01-24	1993-01-28	PIEVE TORINO	MC	M	>24	70
1992-01-20	1992-01-20	ASSERGI	AQ	M	>24	72
1992-01-31	1992-01-31	AMATRICE	RI	M	>36	65
1997-01-16	1997-01-17	L'AQUILA	AQ	F	>36	66.5
1997-02-10	1997-02-13	AVELLA	AV	F	>36/48	67
1997-01-27	1997-02-17	S. PIETRO APOSTOLO	CZ	F	>36/48	71.5
1994-02-20	1994-02-21	ARQUATA DEL TRONTO	AP	M	>48	61.5
1997-04-29	1997-04-29	TORNIMPARTE	AQ	M	>48	64
1997-05-02	1997-05-07	PIETRAROJA	CB	M	>48	69
1996-10-25	1996-10-31	SOLOPACA	BN	M	>48	73
1997-01-12	1997-02-17	SERRA PEDACE	CS	M	>48/50	74
1997-01-27	1997-02-17	S. PIETRO APOSTOLO	CZ	M	>50	76
1998-02-09	1998-02-09	PETTORANO SUL GIZIO	AQ	F	>60	57
1995-01-05	1995-01-07	VILLALAGO	AQ	F	>60	61.5
1997-01-29	1997-03-03	PESCINA	AQ	M	>60	72
1997-12-19	1997-12-22	SULMONA	AQ	F	>66	60
1995-04-02	1995-04-05	POPOLI	PE	M	24/36	65
1998-12-22	1998-12-28	CAGLI	PS	M	31/42	67
1997-05-23	1997-05-28	CELANO	AQ	M	36/48	66
1995-03-19	1995-03-20	SAN BENEDETTO DEI MARSI	AQ	M	36/48	67.5
