# Supplementary material for: The first evidence for Late Pleistocene dogs in Italy
Source: Sci Rep. 2020 Aug 7;10:13313. doi: 10.1038/s41598-020-69940-w (PMC7414845; doi:10.1038/s41598-020-69940-w)
Supplement: Supplementary file 4 — Supplementary Information 4. [file 41598_2020_69940_MOESM4_ESM.xls]

## Sheet: ICTP
specimen	description	acquisition date	distance source-sample (mm)	distance source-sample (mm)	corrected distance source-sample (mm)	distance source-detector (mm)	corrected distance source-detector (mm)	voxel size (μm)	energy (kV)	current (μA)	exposition time (s)	filter	number of projections/360°	focal spot
13247, 17165	Paglicci dog first metacarpals	08/03/2012		130	155	420	445	17.4157	110	90	0,5*4	2,5 mm Al	2400	small
52, 196	first metacarpals	09/03/2012		130	155	420	445	17.4157	110	90	0,5*4	2,5 mm Al	2400	small
214, 180	first metacarpals	09/03/2012		130	155	420	445	17.4157	110	90	0,5*4	2,5 mm Al	2400	small
R23, R24	first metacarpals	14/12/2012	ICTP	130	155	420	445	17.4157	120	83	0.8	2 mm Al	2400	small
353, 361	first metacarpal	23/05/2013	130	130	155	390	415	18.6747	80	100	4*05	2 mm Al	2400	small
C Lj, L Lj	first metacarpals	21/08/2013		130	155	430	455	17.033	100	100	1	2 mm Al	2400	small
Fis_juv, Fis_adulto	first metacarpals	2014-12-09		150	175	400	425	20.5882	110	90	0.8	1 mm Al	1440	small
21875, 362	Paglicci dog first phalanx and extant wolf first metacarpal	25/02/2013		130	155	530	555	13.964	80	120	1	2 mm Al	2400	small
877	wolf first lower molar	08/07/2013		130	155	430	455	17.033	100	100	1*4	2 mm Al	2400	small
358	wolf first lower molar	22/08/2013		130	155	430	455	17.033	110	90	1	2 mm Al	2400	small
377	wolf first lower molar	20/01/2014		300	325	780	805	20.1863	110	90	2	1 mm Al	1440	small
196	dog first lower molar	20/01/2015		300	325	780	805	20.1863	110	90	2.5	1 mm Al	1440	small
376	wolf first lower molar	25/03/2014		300	325	780	805	20.1863	110	90	2.5	1 mm Al	1440	small
Vpa6381	dog first lower molar	25/03/2014		300	325	780	805	20.1863	110	90	2.5	1 mm Al	1440	small
SC1	dog first lower molar	25/03/2014		300	325	780	805	20.1863	110	90	2.5	1 mm Al	1440	small
Vpa6312	wolf first lower molar	25/03/2014		300	325	780	805	20.1863	110	90	2.5	1 mm Al	1440	small
375	wolf first lower molar	30/04/2014		300	325	780	805	20.1863	110	90	2.5	1 mm Al	1440	small
52	wolf first lower molar	21/05/2014		300	325	780	805	20.1863	110	90	2.5	1 mm Al	1440	small
378	wolf first lower molar	21/05/2014		300	325	780	805	20.1863	110	90	2.5	1 mm Al	1440	small
R38	wolf first lower molar	22/05/2014		300	325	780	805	20.1863	110	90	2.5	1 mm Al	1440	small
353	wolf first lower molar	22/05/2014		300	325	780	805	20.1863	110	90	2.5	1 mm Al	1440	small
359	wolf first lower molar	22/05/2014		300	325	780	805	20.1863	110	90	2.5	1 mm Al	1440	small
TS6	dog first lower molar	20/06/2014		300	325	780	805	20.1863	120	80	2.5	2 mm Al	1440	small
TS9	dog first lower molar	20/06/2014		300	325	780	805	20.1863	110	90	2.5	2 mm Al	1440	small
TS10	dog first lower molar	20/06/2014		300	325	780	805	20.1863	110	90	2.5	2 mm Al	1440	small
TS11	dog first lower molar	23/06/2014		300	325	780	805	20.1863	110	90	2.5	2 mm Al	1440	small
TS13	dog first lower molar	23/06/2014		300	325	780	805	20.1863	110	90	2.5	2 mm Al	1440	small
TS8	dog first lower molar	23/06/2014		300	325	780	805	20.1863	110	90	2.5	2 mm Al	1440	small
TS3	dog first lower molar	24/06/2014		300	325	780	805	20.1863	110	90	2.5	2 mm Al	1440	small
TSnonum	dog first lower molar	24/06/2014		300	325	780	805	20.1863	110	90	2.5	2 mm Al	1440	small
Vpa6304	wolf first lower molar	25/06/2014		300	325	780	805	20.1863	110	90	2.5	2 mm Al	1440	small
Vpa6309	wolf first lower molar	25/06/2014		300	325	780	805	20.1863	110	90	2.5	2 mm Al	1440	small
SC3	dog first lower molar	25/06/2014		300	325	780	805	20.1863	110	90	2.5	2 mm Al	1440	small
Vpa6302	wolf first lower molar	25/06/2014		300	325	780	805	20.1863	110	90	2.5	2 mm Al	1440	small
Vpa6303	wolf first lower molar	26/06/2014		300	325	780	805	20.1863	110	90	3	2 mm Al	1440	small
Vpa6296	wolf first lower molar	26/06/2014		300	325	780	805	20.1863	110	90	3	2 mm Al	1440	small
TS7	dog first lower molar	28/07/2014		300	325	780	805	20.1863	110	90	2.5	2 mm Al	1440	small
M766	dog first lower molar	30/07/2014		300	325	780	805	20.1863	110	90	2.5	2 mm Al	1440	small
551	wolf first lower molar	31/07/2014		300	325	780	805	20.1863	110	90	2.5	2 mm Al	1440	small
757	dog first lower molar	31/07/2014		300	325	780	805	20.1863	110	90	2.5	2 mm Al	1440	small
Chiostraccio	dog first lower molar	19/11/2014		150	175	400	425	20.5882	110	90	0.8	1 mm Al	1440	small
70	dog first lower molar	19/11/2014		150	175	400	425	20.5882	110	90	0.8	1 mm Al	1440	small
1359	dog first lower molar	19/11/2014		150	175	400	425	20.5882	110	90	0.8	1 mm Al	1440	small
1	dog first lower molar	19/11/2014		150	175	400	425	20.5882	110	90	0.8	1 mm Al	1440	small
2	dog first lower molar	19/11/2014		150	175	400	425	20.5882	110	90	0.8	1 mm Al	1440	small
95F	dog first lower molar	19/11/2014		150	175	400	425	20.5882	110	90	0.8	1 mm Al	1440	small
fis_135	wolf first lower molar	11/12/2014		150	175	400	425	20.5882	110	90	0.8	1 mm Al	1440	small
fis_136	wolf first lower molar	12/12/2014		150	175	400	425	20.5882	110	90	0.8	1 mm Al	1440	small
fis_139	wolf first lower molar	09/12/2014		150	175	400	425	20.5882	110	90	0.8	1 mm Al	1440	small
3596_3	wolf first lower molar	16/09/2015		150	175	400	425	20.5882	110	90	0.8	1 mm Al	1440	small
P6450	wolf first lower molar	16/09/2015		150	175	400	425	20.5882	110	90	0.8	1 mm Al	1440	small
P6445	wolf first lower molar	21/09/2015		150	175	400	425	20.5882	110	90	0.8	1 mm Al	1440	small
P6265	wolf first lower molar	21/09/2015		150	175	400	425	20.5882	110	90	1	1 mm Al	1440	small
