# Supplementary material for: The first evidence for Late Pleistocene dogs in Italy
Source: Sci Rep. 2020 Aug 7;10:13313. doi: 10.1038/s41598-020-69940-w (PMC7414845; doi:10.1038/s41598-020-69940-w)
Supplement: Supplementary file 5 — Supplementary Information 5. [file 41598_2020_69940_MOESM5_ESM.xlsx]

## Sheet: Foglio1
Canis lupus				Canis lupus					Canis latrans				Cuon alpinus
MODERN SAMPLES ID	Accession Number	Database		ANCIENT SAMPLES ID	Accession Number	Database	Area or archaeological site		MODERN SAMPLES ID	Accession Number	Database		MODERN SAMPLES ID	Accession Number	Database
Alaska1	KF661058	GenBank		Alaska_20800	KF661090	GenBank	Eastern Beringia		coyote1	KF661096	GenBank		Cuon_alpinus1	013445.1	GenBank
Alaska2	KF661066	GenBank		Alaska_21000	KF661089	GenBank	Eastern Beringia		coyote2	DQ480511	GenBank		Cuon_alpinus2	GU063864.1	GenBank
Alaska3	KF661067	GenBank		Alaska_28000	KF661088	GenBank	Eastern Beringia		coyote3	DQ480510	GenBank		Cuon_alpinus_lepturus	KF646248.1	GenBank
Alaska4	KF661071	GenBank		Argentina_1000	KF661084	GenBank	Cerro Lutz (near Uruguay, Brasil)		coyote4	DQ480509	GenBank
Alaska5	KF661072	GenBank		Belgium_26000	KF661078	GenBank	Trou des Nutons
Alaska6	KF661073	GenBank		Belgium_30000	KF661080	GenBank	Goyet niveau 4
Saudi Arabia1	DQ480507	GenBank		Belgium_36000	KF661079	GenBank	Goyet niveau 4
Saudi Arabia2	DQ480506	GenBank		Germany_12500	KF661094	GenBank	Karstein cave
Basenji	KF661036	GenBank		Germany_14700	KF661093	GenBank	Bonn-Oberkassel
Canada1	KF661056	GenBank		Germany_7000	KX379528	GenBank	Cherry Tree Cave
Canada10	KF661076	GenBank		Germany_4700	KX379529	GenBank	Herxheim
Canada11	KF661077	GenBank		Russia_15000	KF661082	GenBank	Eliseevichi
Canada2	KF661057	GenBank		Russia_18000	KF661081	GenBank	Medvezya cave
Canada3	DQ480508	GenBank		Russia_22000	KF661085	GenBank	Kostenki 4
Canada4	KF661059	GenBank		Russia_33500	KF661092	GenBank	Eliseevichi
Canada5	KF661061	GenBank		Siberia_34900	PRJEB7788	European Nucleotide Archive	Taimyr Peninsula
Canada6	KF661062	GenBank		Switzerland1_14500	KF661087	GenBank	Kesslerloch cave
Canada7	KF661063	GenBank		Switzerland2_14500	KF661091	GenBank	Kesslerloch cave
Canada8	KF661074	GenBank		Switzerland3_14500	KF661095	GenBank	Kesslerloch cave
Canada9	KF661075	GenBank		USA_1000	KF661086	GenBank	Florida
China1	NC011218	GenBank		USA_8500	KF661083	GenBank	Koster site, Illinois
China2	EU442884	GenBank		Siberia_48500	MK936995	GenBank	Duvannyi Yar, Kolyma river downstream
China3	KF661041	GenBank		Siberia_32700	MK936997	GenBank	Yana site, YMAM locality
China4	KF661053	GenBank		Siberia_3300	MK936998	GenBank	Yana site, YMAM locality
ChineseDog1	SRA068869	DDBJ Sequence Read Archive		Siberia_800	MK936999	GenBank	Yana site, SP locality
ChineseDog2	SRA068869	DDBJ Sequence Read Archive		Siberia_28500	MK937000	GenBank	Yana site, YMAM locality
ChineseDog3	SRA068869	DDBJ Sequence Read Archive		Siberia_41700	MK937001	GenBank	Yana site area, Upstream Point locality
Croatia	KF661054	GenBank		Siberia_19700	MK937002	GenBank	Mus-Khaya exposure
D01	DQ480499	GenBank		Siberia_13600	MK937003	GenBank	Nikita Lake site, Muksunuokha river
D03	DQ480492	GenBank		Siberia_14000	MK937004	GenBank	Berelekh geoarchaeological complex, Berelekh river
D04	DQ480495	GenBank		Siberia1_31400	MK937005	GenBank	Yana site, Northern Point Locality
D05	DQ480497	GenBank		Siberia2_31400	MK937008	GenBank	Yana site, Northern Point Locality
D07	DQ480491	GenBank		Siberia_31300	MK937009	GenBank	Yana site, Northern Point Locality
D09	DQ480489	GenBank		Siberia_32800	MK937010	GenBank	Yana site, Northern Point Locality
D102	FJ817359	GenBank		Siberia_31700	MK937011	GenBank	Yana site, Northern Point Locality
D103	U96639	GenBank		Siberia_48200	MK937012	GenBank	Bunge-Toll-1885 site, Yana river
D11	DQ480501	GenBank		Belgium_35200	MK937044	GenBank	Trou Magrite
D12	DQ480493	GenBank		Belgium_33300	MK937045	GenBank	Trou Magrite
D15	AY656755	GenBank		Belgium_32700	MK937046	GenBank	Trou Magrite
D16	AY656753	GenBank		Belgium_6100	MK937047	GenBank	Trou de Frontal
D18	AY656741	GenBank		Belgium_12800	MK937048	GenBank	Trou de l'Ours
D21	AY656754	GenBank		Belgium_38400	MK937049	GenBank	Goyet, third cave
D22	AY656737	GenBank		Belgium_46300	MK937050	GenBank	Caverne Marie-Jeanne
D25	AY656744	GenBank		Belgium_7300	MK937051	GenBank	Trou de Praules
D26	AY656743	GenBank		Armenia_31100	MK937052	GenBank	Aghitu
D27	AY656749	GenBank		Armenia_30000	MK937036	GenBank	Aghitu
D28	AY656742	GenBank		Switzerland1_14100	MK937037	GenBank	Kesslerloch
D30	AY656747	GenBank		Switzerland2_14100	MK937039	GenBank	Kesslerloch
D31	AY656752	GenBank		Czech-Republic_2800	MK937040	GenBank	Predmosti
D32	AY656745	GenBank		Czech-Republic_30400	MK937041	GenBank	Predmosti
D33	AY656740	GenBank		Siberia_52500	MK937015	GenBank	Tirektyakh
D34	EU408288	GenBank		Siberia_16800	MK937016	GenBank	Ulakhan Sular
D35	EU408269	GenBank		Siberia_29900	MK937017	GenBank	Badayarikha
D40	EU408252	GenBank
D41	EU408292	GenBank
D42	EU408260	GenBank
D44	EU408254	GenBank
D46	EU408307	GenBank
D47	EU408303	GenBank
D48	EU408247	GenBank
D49	EU408255	GenBank
D50	EU408268	GenBank
D51	EU408258	GenBank
D52	EU408293	GenBank
D55	EU408251	GenBank
D56	EU408305	GenBank
D59	EU408282	GenBank
D60	EU408267	GenBank
D61	EU408300	GenBank
D63	EU408279	GenBank
D65	EU408272	GenBank
D66	EU408270	GenBank
D67	EU408261	GenBank
D68	EU408246	GenBank
D69	EU408304	GenBank
D71	EU408295	GenBank
D72	EU408286	GenBank
D73	EU408249	GenBank
D75	EU408274	GenBank
D78	EU408248	GenBank
D79	EU408264	GenBank
D80	EU408294	GenBank
D81	EU408287	GenBank
D82	EU408302	GenBank
D83	EU408290	GenBank
D84	EU408291	GenBank
D85	EU408289	GenBank
D86	EU408263	GenBank
D87	EU408250	GenBank
D88	EU408266	GenBank
D89	EU408273	GenBank
D90	EU408275	GenBank
D91	EU408265	GenBank
D93	EU408276	GenBank
D94	EU408245	GenBank
D95	EU408257	GenBank
D96	FJ817358	GenBank
D97	FJ817362	GenBank
D98	FJ817364	GenBank
D99	FJ817363	GenBank
Dingo	KF661037	GenBank
Finland	KF661038	GenBank
India	KF661043	GenBank
Iran	KF661051	GenBank
Israel1	KF661042	GenBank
Israel2	KF661055	GenBank
Italy	KF661048	GenBank
Japan	AB499824	GenBank
Mexico1	KF661060	GenBank
Mexico2	KF661065	GenBank
Mongolia	GQ374438	GenBank
Oman	KF661050	GenBank
Poland1	KF661045	GenBank
Poland2	KF661049	GenBank
Spain	DQ480505	GenBank
Sweden1	AM711902	GenBank
Sweden2	KF661040	GenBank
Sweden3	KF661052	GenBank
Ukraine	KF661047	GenBank
USA1	KF661064	GenBank
USA2	KF661068	GenBank
USA3	KF661069	GenBank
USA4	KF661070	GenBank
Russia1	KF661039	GenBank
Russia2	KF661044	GenBank
Russia3	KF661046	GenBank

## Sheet: Foglio2
D01	DQ480499	Siberian	Husky	D26	AY656743			D09	DQ480489			D03	DQ480492		China1	NC011218	China	Canada1	KF661056	Canada	coyote1	KF661096	USA
D04	DQ480495	Cocker	Spaniel	D31	AY656752			D11	DQ480501			D34	EU408288		Mongolia	GQ374438	Mongolia	Canada2	KF661057	Canada	coyote2	DQ480511	USA
D05	DQ480497	West	Highland	D32	AY656745			D12	DQ480493			China2	EU442884		Canada3	DQ480508	Canada	coyote3	DQ480510	USA
D07	DQ480491	Irish	Setter	D33	AY656740			D52	EU408293			Sweden1	AM711902		Alaska1	KF661058	Alaska	coyote4	DQ480509	USA
D15	AY656755	Sapsaree		D35	EU408269			D55	EU408251			Arabia1	DQ480507		Canada4	KF661059	Canada
D16	AY656753	Irish	Setter	D40	EU408252			D60	EU408267			Arabia2	DQ480506		Mexico1	KF661060	Mexico
D18	AY656741	Irish	Setter	D41	EU408292			D63	EU408279			Spain	DQ480505		Canada5	KF661061	Canada
D21	AY656754	Chinese	Crested	D42	EU408260			D84	EU408291			Japan	AB499824		Canada6	KF661062	Canada
D22	AY656737	Basenji		D44	EU408254			ChineseDog1	Wang2013			Finland	KF661038		Canada7	KF661063	Canada
D25	AY656744	English	Springer	D46	EU408307			Russia1	KF661039			USA1	KF661064
D27	AY656749	Saint	Bernard	D47	EU408303			Sweden2	KF661040			Mexico2	KF661065
D28	AY656742	Old	English	D48	EU408247			China3	KF661041			Alaska2	KF661066
D30	AY656747	Welsh	Springer	D49	EU408255			Israel1	KF661042			Alaska3	KF661067
D56	EU408305	Viszla		D50	EU408268			India*	KF661043			USA2*	KF661068
D59	EU408282	Keeshond		D51	EU408258			Russia2	KF661044			USA3*	KF661069
D61	EU408300	Tibetan	Mastiff	D98	FJ817364			Poland1	KF661045			USA4*	KF661070
D65	EU408272	Dachshund		D99	FJ817363			Russia3	KF661046			Alaska4*	KF661071
D66	EU408270	Dachshund		Ukraine*	KF661047			Alaska5*	KF661072
D67	EU408261	Chihuahua		Italy*	KF661048			Alaska6*	KF661073
D68	EU408246	American		Poland2*	KF661049			Canada8*	KF661074
D69	EU408304	unknown		Oman*	KF661050			Canada9*	KF661075
D71	EU408295	Rottweiler		Iran*	KF661051			Canada10*	KF661076
D72	EU408286	Miniature	Dachshund	Sweden3*	KF661052			Canada11*	KF661077
D73	EU408249	Australian	Shepherd	China4*	KF661053
D75	EU408274	English	Mastiff	Croatia*	KF661054
D78	EU408248	Australian	Shepherd	Israel2*	KF661055
D79	EU408264	Cairn	Terrier
D80	EU408294	Pug
D81	EU408287	Newfoundland
D82	EU408302	Toy	Poodle
D83	EU408290	Neapolitan	Mastiff
D85	EU408289	Neapolitan	Mastiff
D86	EU408263	Cavalier	King	Charles	Spaniel
D87	EU408250	Bichon	Frise
D88	EU408266	Cocker	Spaniel
D89	EU408273	English	Shepherd
D90	EU408275	French	Bull	Dog
D91	EU408265	Corgi
D93	EU408276	Great	Dane
D94	EU408245	Akita
D95	EU408257	Brittany	Spaniel
D96	FJ817358	Golden	Retriever
D97	FJ817362	Golden	Retriever
D102	FJ817359	Golden	Retriever
D103	U96639	Sapsaree
Basenji	KF661036	Basenji
Dingo	KF661037	Dingo
ChineseDog2	Wang2013	Chinese	indigenous	dog	2
ChineseDog3	Wang2013	Chinese	indigenous	dog	3
